# Supplementary material for: Switchable Retargeting of Lentiviral Vectors Through a VSV-G-Binding Adapter Molecule
Source: Viruses. 2025 Nov 29;17(12):1563. doi: 10.3390/v17121563 (PMC12737384; doi:10.3390/v17121563)
Supplement: Supplementary file 1 [file viruses-17-01563-s001.zip]

Archive with 1 entries (1 files):
- viruses-3968451-supplementary.pdf
